# Supplementary material for: Complete genome sequence and potential pathogenic assessment of Flavobacterium plurextorum RSG‐18 isolated from the gut of Schlegel's black rockfish, Sebastes schlegelii
Source: Environ Microbiol Rep. 2024 Jan 31;16(1):e13226. doi: 10.1111/1758-2229.13226 (PMC10878011; doi:10.1111/1758-2229.13226)
Supplement: Supplementary file 2 — Table S5. ABRicate results for CARD‐based antibiotic resistance genes and VFDB‐based putative virulence factors. [file EMI4-16-e13226-s001.xlsx]

## Sheet: card
#FILE	SEQUENCE	START	END	STRAND	GENE	COVERAGE	COVERAGE_MAP	GAPS	%COVERAGE	%IDENTITY	DATABASE	ACCESSION	PRODUCT	RESISTANCE
F. araucananum DSM 24704T	AHOCGCFJ_2	672632	673338	+	JOHN-1_beta-lactamase	1-707/747	===============	0/0	94.65	79.92	card	AY028464:442-1189	JOHN-1 is an Ambler class B carbapenem-hydrolysing beta-lactamase from Flavobacterium johnsoniae.	carbapenem;cephalosporin;penam
F. araucananum DSM 24704T	AHOCGCFJ_3	240522	241591	-	tetX	21-1094/1167	========/======	10/14	91.26	67.75	card	M37699:585-1752	TetX is a flavin-dependent monooxygenase conferring resistance to tetracycline antibiotics. TetX hydroxylates position 11a of the tetraketide group thus inactivating the antibiotic.	glycylcycline;tetracycline
F. chilense DSM 24724T	BDLDCNCG_19	914076	914783	+	JOHN-1_beta-lactamase	1-708/747	========/======	4/4	94.51	81.41	card	AY028464:442-1189	JOHN-1 is an Ambler class B carbapenem-hydrolysing beta-lactamase from Flavobacterium johnsoniae.	carbapenem;cephalosporin;penam
F. hydatis ATCC 29551T	EKIMJPBM_12	42457	43150	+	OXA-209	98-791/825	.=======/======	4/6	83.76	74.03	card	JF268688.1:6232-5407	OXA-209 is a beta-lactamase found in Riemerella anatipestifer	cephalosporin;penam
F. hydatis ATCC 29551T	EKIMJPBM_67	14145	14810	-	JOHN-1_beta-lactamase	75-740/747	.=======/======	2/4	88.89	78.59	card	AY028464:442-1189	JOHN-1 is an Ambler class B carbapenem-hydrolysing beta-lactamase from Flavobacterium johnsoniae.	carbapenem;cephalosporin;penam
F. johnsoniae UW101T	JIJGPIIF_1	1829144	1829427	-	abeS	37-320/330	.==============	0/0	86.06	69.01	card	CP001172.1:1249348-1249018	AbeS in an efflux pump of the SMR family of transporters found in Acinetobacter baumannii.	aminocoumarin;macrolide
F. johnsoniae UW101T	JIJGPIIF_1	3358476	3359534	-	Tet(X4)	64-1137/1158	========/======	9/25	91.02	65.52	card	MK134376.1:1482-324	A tetracyline resistance gene located on an approximately 180-kb plasmid designated p47EC. It inactivates all tetracyclines including tigecycline eravacycline and omadacycline.Adjacent to insertion sequence ISVsa3 on the conjugative plasmid.	glycylcycline;tetracycline
F. johnsoniae UW101T	JIJGPIIF_1	4163212	4163958	-	JOHN-1_beta-lactamase	1-747/747	===============	0/0	100.00	100.00	card	AY028464:442-1189	JOHN-1 is an Ambler class B carbapenem-hydrolysing beta-lactamase from Flavobacterium johnsoniae.	carbapenem;cephalosporin;penam
F. oncorhynchi CCUG 59446T	PGMPEAMH_1	5362	6105	-	JOHN-1_beta-lactamase	1-747/747	========/======	1/3	99.60	83.27	card	AY028464:442-1189	JOHN-1 is an Ambler class B carbapenem-hydrolysing beta-lactamase from Flavobacterium johnsoniae.	carbapenem;cephalosporin;penam
F. plurextorum 2	HIFJEJOE_2	70363	71106	-	JOHN-1_beta-lactamase	1-747/747	========/======	1/3	99.60	82.86	card	AY028464:442-1189	JOHN-1 is an Ambler class B carbapenem-hydrolysing beta-lactamase from Flavobacterium johnsoniae.	carbapenem;cephalosporin;penam
F. plurextorum RSG-18	AJEFOBGO_1	3271652	3272395	+	JOHN-1_beta-lactamase	1-747/747	========/======	1/3	99.60	82.06	card	AY028464:442-1189	JOHN-1 is an Ambler class B carbapenem-hydrolysing beta-lactamase from Flavobacterium johnsoniae.	carbapenem;cephalosporin;penam
F. plurextorum CCUG 60112T	LACCMDBD_11	44790	45533	-	JOHN-1_beta-lactamase	1-747/747	========/======	1/3	99.60	82.19	card	AY028464:442-1189	JOHN-1 is an Ambler class B carbapenem-hydrolysing beta-lactamase from Flavobacterium johnsoniae.	carbapenem;cephalosporin;penam
F. plurextorum CCUG 60112T	LACCMDBD_56	123966	124490	+	catB10	19-543/633	=============..	0/0	82.94	69.33	card	AJ878850:1196-1829	catB10 is an integron-encoded variant of the cat gene found in P. aeruginosa	phenicol
F. plurextorum CCUG 60112T	LACCMDBD_56	127035	128182	+	Tet(X4)	10-1158/1158	========/======	1/1	99.14	86.34	card	MK134376.1:1482-324	A tetracyline resistance gene located on an approximately 180-kb plasmid designated p47EC. It inactivates all tetracyclines including tigecycline eravacycline and omadacycline.Adjacent to insertion sequence ISVsa3 on the conjugative plasmid.	glycylcycline;tetracycline
F. tructae ATCC BAA-2541T	LCDOJOEM_27	9399	10114	-	JOHN-1_beta-lactamase	1-716/747	========/======	4/4	95.58	77.44	card	AY028464:442-1189	JOHN-1 is an Ambler class B carbapenem-hydrolysing beta-lactamase from Flavobacterium johnsoniae.	carbapenem;cephalosporin;penam
F. tructae ATCC BAA-2541T	LCDOJOEM_23	161832	162821	+	rosA	205-1188/1233	..======/======	25/52	77.94	66.53	card	U46859.1:25527-24294	rosA is part of an efflux pump/potassium antiporter system (RosAB) in Yersinia that confers resistance to cationic antimicrobial peptides such as polymyxin B.	peptide

## Sheet: vfdb
#FILE	SEQUENCE	START	END	STRAND	GENE	COVERAGE	COVERAGE_MAP	GAPS	%COVERAGE	%IDENTITY	DATABASE	ACCESSION	PRODUCT
F. araucananum DSM 24704T	AHOCGCFJ_1	1626618	1628124	-	htpB	57-1560/1653	========/======	22/47	89.66	67.89	vfdb	YP_094724	(htpB) Hsp60 60K heat shock protein HtpB [Hsp60 (VF0159)] [Legionella pneumophila subsp. pneumophila str. Philadelphia 1]
F. araucananum DSM 24704T	AHOCGCFJ_2	196725	197753	+	katA	52-1080/1515	========/==....	2/2	67.85	66.99	vfdb	NP_273273	(katA) catalase [KatA (VF0454)] [Neisseria meningitidis MC58]
F. araucananum DSM 24704T	AHOCGCFJ_4	125990	127539	+	ureB	40-1588/1710	========/======	16/37	89.53	67.09	vfdb	NP_206872	(ureB) urease beta subunit UreB urea amidohydrolase [Urease (VF0050)] [Helicobacter pylori 26695]
F. araucananum DSM 24704T	AHOCGCFJ_4	129017	129507	+	ureG	85-575/600	.=======/======	7/8	81.17	69.70	vfdb	NP_206868	(ureG) urease accessory protein (ureG) [Urease (VF0050)] [Helicobacter pylori 26695]
F. araucananum DSM 24704T	AHOCGCFJ_6	155876	156720	-	gmd	1-845/1119	========/===...	10/22	74.53	71.73	vfdb	YP_001007257	(gmd) GDP-mannose 46-dehydratase [O-antigen (VF0392)] [Yersinia enterocolitica subsp. enterocolitica 8081]
F. araucananum DSM 24704T	AHOCGCFJ_6	157689	158743	-	glf	4-1055/1107	========/======	7/21	94.22	69.08	vfdb	NP_282580	(glf) UDP-galactopyranose mutase [Capsule (VF0323)] [Campylobacter jejuni subsp. jejuni NCTC 11168]
F. araucananum DSM 24704T	AHOCGCFJ_6	173548	174127	-	ddhA	9-588/786	========/===...	13/28	72.01	65.83	vfdb	YP_001007269	(ddhA) glucose-1-phosphate cytidylyltransferase [O-antigen (VF0392)] [Yersinia enterocolitica subsp. enterocolitica 8081]
F. branchiophilum DSM 24789T	FNGNFBCM_1	1205	2711	+	htpB	57-1560/1653	========/======	16/37	89.96	68.37	vfdb	YP_094724	(htpB) Hsp60 60K heat shock protein HtpB [Hsp60 (VF0159)] [Legionella pneumophila subsp. pneumophila str. Philadelphia 1]
F. branchiophilum DSM 24789T	FNGNFBCM_1	1229055	1230687	-	katA	270-1911/2250	.=======/====..	21/41	71.87	65.26	vfdb	YP_094248	(katA) catalase/(hydro)peroxidase [KatAB (VF0168)] [Legionella pneumophila subsp. pneumophila str. Philadelphia 1]
F. branchiophilum DSM 24789T	FNGNFBCM_1	1306204	1306979	-	gmd	1-764/1119	========/==....	4/18	68.01	69.06	vfdb	YP_001007257	(gmd) GDP-mannose 46-dehydratase [O-antigen (VF0392)] [Yersinia enterocolitica subsp. enterocolitica 8081]
F. branchiophilum DSM 24789T	FNGNFBCM_1	2684674	2685522	+	cap8E	19-870/1029	========/====..	9/31	81.15	68.25	vfdb	NP_644943	(cap8E) capsular polysaccharide synthesis enzyme Cap8E [Capsule (VF0003)] [Staphylococcus aureus subsp. aureus MW2]
F. chilense DSM 24724T	BDLDCNCG_13	97256	98762	+	htpB	57-1560/1653	========/======	20/43	89.78	67.45	vfdb	YP_094724	(htpB) Hsp60 60K heat shock protein HtpB [Hsp60 (VF0159)] [Legionella pneumophila subsp. pneumophila str. Philadelphia 1]
F. chilense DSM 24724T	BDLDCNCG_15	305504	306382	-	neuC1	1-873/1116	========/===...	20/42	76.61	65.33	vfdb	NP_282290	(neuC1) UDP-N-acetylglucosamine 2-epimerase [LOS (VF0326)] [Campylobacter jejuni subsp. jejuni NCTC 11168]
F. chilense DSM 24724T	BDLDCNCG_15	316421	317181	-	gmd	1-761/1119	========/==....	5/6	67.74	71.20	vfdb	YP_001007257	(gmd) GDP-mannose 46-dehydratase [O-antigen (VF0392)] [Yersinia enterocolitica subsp. enterocolitica 8081]
F. chilense DSM 24724T	BDLDCNCG_19	557160	558326	+	katA	52-1218/1515	========/====..	8/10	76.70	67.23	vfdb	NP_273273	(katA) catalase [KatA (VF0454)] [Neisseria meningitidis MC58]
F. columnare NBRC 100251T	GOCODDEC_1	2995	5085	+	katB	117-2189/2196	========/======	20/48	93.72	68.33	vfdb	YP_096397	(katB) catalase-peroxidase KatB [KatAB (VF0168)] [Legionella pneumophila subsp. pneumophila str. Philadelphia 1]
F. columnare NBRC 100251T	GOCODDEC_26	17941	18831	-	cap8E	1-885/1029	========/=====.	11/18	85.42	67.78	vfdb	NP_644943	(cap8E) capsular polysaccharide synthesis enzyme Cap8E [Capsule (VF0003)] [Staphylococcus aureus subsp. aureus MW2]
F. columnare NBRC 100251T	GOCODDEC_5	50525	52030	-	htpB	58-1560/1653	========/======	19/41	89.78	66.69	vfdb	YP_094724	(htpB) Hsp60 60K heat shock protein HtpB [Hsp60 (VF0159)] [Legionella pneumophila subsp. pneumophila str. Philadelphia 1]
F. hydatis ATCC 29551T	EKIMJPBM_15	54632	56037	+	ureB	238-1646/1710	.=======/======	14/35	81.29	69.12	vfdb	NP_206872	(ureB) urease beta subunit UreB urea amidohydrolase [Urease (VF0050)] [Helicobacter pylori 26695]
F. hydatis ATCC 29551T	EKIMJPBM_15	57446	57888	+	ureG	84-526/600	.=======/=====.	4/4	73.50	72.14	vfdb	NP_206868	(ureG) urease accessory protein (ureG) [Urease (VF0050)] [Helicobacter pylori 26695]
F. hydatis ATCC 29551T	EKIMJPBM_18	80278	81784	+	htpB	57-1560/1653	========/======	17/37	89.96	68.18	vfdb	YP_094724	(htpB) Hsp60 60K heat shock protein HtpB [Hsp60 (VF0159)] [Legionella pneumophila subsp. pneumophila str. Philadelphia 1]
F. hydatis ATCC 29551T	EKIMJPBM_34	792563	793261	+	siaC/synC	58-756/1050	========/===...	9/12	66.00	70.50	vfdb	NP_273132	(siaC/synC) polysialic acid capsule biosynthesis protein SiaC [Capsule (VF0079)] [Neisseria meningitidis MC58]
F. hydatis ATCC 29551T	EKIMJPBM_34	793557	794405	+	neuC1	1-843/1116	========/===...	25/38	74.10	69.36	vfdb	NP_282290	(neuC1) UDP-N-acetylglucosamine 2-epimerase [LOS (VF0326)] [Campylobacter jejuni subsp. jejuni NCTC 11168]
F. hydatis ATCC 29551T	EKIMJPBM_50	14421	15654	-	katA	50-1283/1515	========/====..	9/16	80.92	66.99	vfdb	NP_273273	(katA) catalase [KatA (VF0454)] [Neisseria meningitidis MC58]
F. johnsoniae UW101T	JIJGPIIF_1	325915	326763	-	neuC1	1-843/1116	========/===...	18/38	74.10	67.63	vfdb	NP_282290	(neuC1) UDP-N-acetylglucosamine 2-epimerase [LOS (VF0326)] [Campylobacter jejuni subsp. jejuni NCTC 11168]
F. johnsoniae UW101T	JIJGPIIF_1	326775	327754	-	neuB1	47-1026/1032	========/======	7/16	94.19	66.60	vfdb	NP_282289	(neuB1) sialic acid synthase [LOS (VF0326)] [Campylobacter jejuni subsp. jejuni NCTC 11168]
F. johnsoniae UW101T	JIJGPIIF_1	350945	351606	-	fcl	17-678/966	========/==....	11/14	67.81	65.77	vfdb	YP_001007256	(fcl) GDP-fucose synthetase [O-antigen (VF0392)] [Yersinia enterocolitica subsp. enterocolitica 8081]
F. johnsoniae UW101T	JIJGPIIF_1	351912	352756	-	gmd	1-845/1119	========/===...	10/20	74.62	71.58	vfdb	YP_001007257	(gmd) GDP-mannose 46-dehydratase [O-antigen (VF0392)] [Yersinia enterocolitica subsp. enterocolitica 8081]
F. johnsoniae UW101T	JIJGPIIF_1	2123319	2124825	-	htpB	57-1560/1653	========/======	15/45	89.72	67.02	vfdb	YP_094724	(htpB) Hsp60 60K heat shock protein HtpB [Hsp60 (VF0159)] [Legionella pneumophila subsp. pneumophila str. Philadelphia 1]
F. johnsoniae UW101T	JIJGPIIF_1	5850302	5850796	-	ureG	37-531/600	========/=====.	4/4	82.17	71.43	vfdb	NP_206868	(ureG) urease accessory protein (ureG) [Urease (VF0050)] [Helicobacter pylori 26695]
F. johnsoniae UW101T	JIJGPIIF_1	5852572	5853966	-	ureB	34-1419/1710	========/====..	14/29	80.47	68.75	vfdb	NP_206872	(ureB) urease beta subunit UreB urea amidohydrolase [Urease (VF0050)] [Helicobacter pylori 26695]
F. oncorhynchi CCUG 59446T	PGMPEAMH_17	152934	154118	-	katA	52-1236/1515	========/====..	6/6	78.02	67.59	vfdb	NP_273273	(katA) catalase [KatA (VF0454)] [Neisseria meningitidis MC58]
F. oncorhynchi CCUG 59446T	PGMPEAMH_2	222441	223947	+	htpB	57-1560/1653	========/======	19/43	89.78	68.17	vfdb	YP_094724	(htpB) Hsp60 60K heat shock protein HtpB [Hsp60 (VF0159)] [Legionella pneumophila subsp. pneumophila str. Philadelphia 1]
F. plurextorum 2	HIFJEJOE_2	463559	464587	-	katA	52-1080/1515	===========....	0/0	67.92	68.22	vfdb	NP_273273	(katA) catalase [KatA (VF0454)] [Neisseria meningitidis MC58]
F. plurextorum 2	HIFJEJOE_2	1085785	1087291	+	htpB	57-1560/1653	========/======	23/55	89.41	68.56	vfdb	YP_094724	(htpB) Hsp60 60K heat shock protein HtpB [Hsp60 (VF0159)] [Legionella pneumophila subsp. pneumophila str. Philadelphia 1]
F. plurextorum 2	HIFJEJOE_2	1233476	1233967	-	clpP	79-568/597	.=======/======	9/18	80.74	66.40	vfdb	NP_465991	(clpP) ATP-dependent Clp protease proteolytic subunit [ClpP (VF0074)] [Listeria monocytogenes EGD-e]
F. plurextorum 2	HIFJEJOE_3	169888	170574	+	siaC/synC	73-759/1050	========/===...	6/6	65.14	71.74	vfdb	NP_273132	(siaC/synC) polysialic acid capsule biosynthesis protein SiaC [Capsule (VF0079)] [Neisseria meningitidis MC58]
F. plurextorum 2	HIFJEJOE_3	170870	171717	+	neuC1	1-842/1116	========/===...	17/30	74.37	67.21	vfdb	NP_282290	(neuC1) UDP-N-acetylglucosamine 2-epimerase [LOS (VF0326)] [Campylobacter jejuni subsp. jejuni NCTC 11168]
F. plurextorum RSG-18	AJEFOBGO_1	328910	329683	-	gmd	1-759/1119	========/==....	6/19	67.65	69.59	vfdb	YP_001007257	(gmd) GDP-mannose 46-dehydratase [O-antigen (VF0392)] [Yersinia enterocolitica subsp. enterocolitica 8081]
F. plurextorum RSG-18	AJEFOBGO_1	1831302	1831793	+	clpP	79-568/597	.=======/======	9/18	80.74	66.40	vfdb	NP_465991	(clpP) ATP-dependent Clp protease proteolytic subunit [ClpP (VF0074)] [Listeria monocytogenes EGD-e]
F. plurextorum RSG-18	AJEFOBGO_1	1973160	1974666	-	htpB	57-1560/1653	========/======	19/45	89.72	68.52	vfdb	YP_094724	(htpB) Hsp60 60K heat shock protein HtpB [Hsp60 (VF0159)] [Legionella pneumophila subsp. pneumophila str. Philadelphia 1]
F. plurextorum RSG-18	AJEFOBGO_1	2720428	2721456	+	katA	52-1080/1515	===========....	0/0	67.92	67.83	vfdb	NP_273273	(katA) catalase [KatA (VF0454)] [Neisseria meningitidis MC58]
F. plurextorum CCUG 60112T	LACCMDBD_14	113056	114561	-	htpB	57-1559/1653	========/======	19/45	89.66	68.17	vfdb	YP_094724	(htpB) Hsp60 60K heat shock protein HtpB [Hsp60 (VF0159)] [Legionella pneumophila subsp. pneumophila str. Philadelphia 1]
F. plurextorum CCUG 60112T	LACCMDBD_26	63562	64053	+	clpP	79-568/597	.=======/======	9/18	80.74	66.40	vfdb	NP_465991	(clpP) ATP-dependent Clp protease proteolytic subunit [ClpP (VF0074)] [Listeria monocytogenes EGD-e]
F. plurextorum CCUG 60112T	LACCMDBD_34	14103	15109	+	katA	52-1058/1515	===========....	0/0	66.47	67.92	vfdb	NP_273273	(katA) catalase [KatA (VF0454)] [Neisseria meningitidis MC58]
F. plurextorum CCUG 60112T	LACCMDBD_39	32195	33042	-	neuC1	1-842/1116	========/===...	17/30	74.37	67.33	vfdb	NP_282290	(neuC1) UDP-N-acetylglucosamine 2-epimerase [LOS (VF0326)] [Campylobacter jejuni subsp. jejuni NCTC 11168]
F. plurextorum CCUG 60112T	LACCMDBD_39	33156	34039	-	neuB1	43-926/1032	========/=====.	5/12	85.08	67.86	vfdb	NP_282289	(neuB1) sialic acid synthase [LOS (VF0326)] [Campylobacter jejuni subsp. jejuni NCTC 11168]
F. psychrophilum ATCC 49418T	PJIDGDHE_1	676120	677124	+	cap8E	1-1002/1029	========/======	13/19	96.60	67.13	vfdb	NP_644943	(cap8E) capsular polysaccharide synthesis enzyme Cap8E [Capsule (VF0003)] [Staphylococcus aureus subsp. aureus MW2]
F. psychrophilum ATCC 49418T	PJIDGDHE_1	714222	714907	+	siaC/synC	73-758/1050	========/===...	4/4	65.14	69.77	vfdb	NP_273132	(siaC/synC) polysialic acid capsule biosynthesis protein SiaC [Capsule (VF0079)] [Neisseria meningitidis MC58]
F. psychrophilum ATCC 49418T	PJIDGDHE_1	1751113	1752608	-	htpB	67-1559/1653	========/======	16/33	89.41	66.45	vfdb	YP_094724	(htpB) Hsp60 60K heat shock protein HtpB [Hsp60 (VF0159)] [Legionella pneumophila subsp. pneumophila str. Philadelphia 1]
F. psychrophilum ATCC 49418T	PJIDGDHE_1	2037649	2039696	+	katA	163-2216/2250	.=======/======	18/34	90.40	66.68	vfdb	YP_094248	(katA) catalase/(hydro)peroxidase [KatAB (VF0168)] [Legionella pneumophila subsp. pneumophila str. Philadelphia 1]
F. succinicans DSM 4002T	NNNHHFNA_1	839242	840088	+	cap8E	20-869/1029	========/====..	11/27	81.15	67.05	vfdb	NP_644943	(cap8E) capsular polysaccharide synthesis enzyme Cap8E [Capsule (VF0003)] [Staphylococcus aureus subsp. aureus MW2]
F. succinicans DSM 4002T	NNNHHFNA_1	842601	843379	+	cap8G	103-881/1125	.=======/===...	14/22	68.27	65.82	vfdb	NP_644945	(cap8G) capsular polysaccharide synthesis enzyme Cap8G [Capsule (VF0003)] [Staphylococcus aureus subsp. aureus MW2]
F. succinicans DSM 4002T	NNNHHFNA_14	21887	23383	+	htpB	67-1560/1653	========/======	22/51	88.93	68.11	vfdb	YP_094724	(htpB) Hsp60 60K heat shock protein HtpB [Hsp60 (VF0159)] [Legionella pneumophila subsp. pneumophila str. Philadelphia 1]
F. succinicans DSM 4002T	NNNHHFNA_2	260924	262559	-	katA	163-1792/2250	.=======/====..	23/60	71.24	66.21	vfdb	YP_094248	(katA) catalase/(hydro)peroxidase [KatAB (VF0168)] [Legionella pneumophila subsp. pneumophila str. Philadelphia 1]
F. tructae ATCC BAA-2541T	LCDOJOEM_10	142173	142981	+	cap8E	25-838/1029	========/====..	12/23	77.75	69.87	vfdb	NP_644943	(cap8E) capsular polysaccharide synthesis enzyme Cap8E [Capsule (VF0003)] [Staphylococcus aureus subsp. aureus MW2]
F. tructae ATCC BAA-2541T	LCDOJOEM_10	161888	162679	+	gmd	1-792/1119	========/==....	8/10	70.33	72.02	vfdb	YP_001007257	(gmd) GDP-mannose 46-dehydratase [O-antigen (VF0392)] [Yersinia enterocolitica subsp. enterocolitica 8081]
F. tructae ATCC BAA-2541T	LCDOJOEM_10	170543	171508	+	neuB1	58-1023/1032	========/======	7/18	92.73	67.28	vfdb	NP_282289	(neuB1) sialic acid synthase [LOS (VF0326)] [Campylobacter jejuni subsp. jejuni NCTC 11168]
F. tructae ATCC BAA-2541T	LCDOJOEM_10	172682	173517	+	neuC1	1-829/1116	========/===...	25/49	72.40	65.93	vfdb	NP_282290	(neuC1) UDP-N-acetylglucosamine 2-epimerase [LOS (VF0326)] [Campylobacter jejuni subsp. jejuni NCTC 11168]
F. tructae ATCC BAA-2541T	LCDOJOEM_16	81650	82695	+	glf	4-1046/1107	========/======	11/19	93.50	67.93	vfdb	NP_282580	(glf) UDP-galactopyranose mutase [Capsule (VF0323)] [Campylobacter jejuni subsp. jejuni NCTC 11168]
F. tructae ATCC BAA-2541T	LCDOJOEM_9	276741	278246	+	htpB	57-1559/1653	========/======	11/29	90.14	67.81	vfdb	YP_094724	(htpB) Hsp60 60K heat shock protein HtpB [Hsp60 (VF0159)] [Legionella pneumophila subsp. pneumophila str. Philadelphia 1]
